# Supplementary material for: A multi-level study of recombinant Pichia pastoris in different oxygen conditions
Source: BMC Syst Biol. 2010 Oct 22;4:141. doi: 10.1186/1752-0509-4-141 (PMC2987880; doi:10.1186/1752-0509-4-141)
Supplement: Additional file 4 — Relative abundances of intact carbon fragments in proteinogenic amino acids. Relative abundances of intact C2 and C3 fragments (f-values) in proteinogenic amino acids describing the conservation of carbon chain fragments in P. pastoris Fab-producing and control strains growing in glucose-limited chemostats at a D = 0.1 h-1 in different oxygenation conditions. [file 1752-0509-4-141-S4.XLS]

## Sheet: f-values
		Expressing strain												Control strain
		21% Oxygen				11% Oxygen				8% Oxygen				21% Oxygen				11% Oxygen				8% Oxygen
		f(1)	f(2)	f(2*)	f(3)	f(1)	f(2)	f(2*)	f(3)	f(1)	f(2)	f(2*)	f(3)	f(1)	f(2)	f(2*)	f(3)	f(1)	f(2)	f(2*)	f(3)	f(1)	f(2)	f(2*)	f(3)
Ala	α	0.06	0.11	0.03	0.8	0.01	0.07	0	0.92	0.01	0.05	0	0.94	0.07	0.14	0	0.8	0	0.07	0	0.93	0.01	0.07	0	0.93
Ala	β	0.1	0.9			0.02	0.98			0.01	0.99			0.11	0.89			0	1			0.01	0.99
Arg	β	0.57	0.4	0	0.04	0.58	0.32	0	0.1	0.55	0.41	0	0.04	0.64	0.36	0	0	0.6	0.38	0	0.02	0.58	0.38	0	0.03
Arg	δ	0.13	0.87			0.09	0.91			0.1	0.9			0.15	0.85			0.08	0.92			0.13	0.87
Asp	α	0.26	0.18	0.37	0.2	0.11	0.1	0.17	0.63	0.09	0.09	0.15	0.67	0.26	0.17	0.36	0.21	0.09	0.1	0.15	0.66	0.1	0.08	0.14	0.68
Asp	β	0.25	0.29	0.37	0.09	0.12	0.7	0.15	0.03	0.09	0.72	0.14	0.05	0.27	0.28	0.36	0.1	0.08	0.73	0.15	0.04	0.12	0.71	0.13	0.04
Glu	α	0.2	0.26	0.4	0.14	0.22	0.2	0.47	0.11	0.17	0.26	0.41	0.16	0.24	0.27	0.37	0.12	0.24	0.24	0.42	0.1	0.22	0.25	0.4	0.14
Glu	β	0.63	0.37	0	0	0.63	0.37	0	0	0.6	0.38	0	0.02	0.65	0.35	0	0	0.67	0.33	0	0	0.57	0.42	0	0
Glu	γ	0.07	0	0.93	0	0.02	0	0.98	0	0	0.01	0.99	0	0.05	0	0.95	0	0	0	1	0	0.03	0	0.97	0
Gly	α	0.28	0.73			0.22	0.78			0.2	0.8			0.24	0.76			0.2	0.8			0.19	0.81
His	α	0.07	0.04	0	0.88	0.05	0	0.01	0.94	0.06	0.03	0	0.91	0.09	0.07	0	0.84	0.03	0.06	0	0.91	0.08	0.03	0.06	0.82
His	β	0.16	0.55	0	0.29	0.12	0.65	0	0.22	0.1	0.59	0	0.31	0.15	0.51	0	0.34	0.08	0.62	0	0.3	0.11	0.51	0.02	0.37
His	δ2	0.44	0.56			0.24	0.76			0.23	0.77			0.4	0.6			0.29	0.71			0.24	0.76
Ile	α	0.43	0	0.57	0	0.23	0	0.78	0	0.2	0	0.8	0	0.44	0	0.56	0	0.2	0	0.8	0	0.22	0	0.78	0
Ile	γ1	0.54	0.45	0	0.01	0.75	0.17	0	0.08	0.82	0.17	0	0.01	0.57	0.43	0	0	0.83	0.17	0	0	0.85	0.15	0	0
Ile	γ2	0.12	0.88			0.04	0.96			0.05	0.95			0.13	0.87			0.02	0.98			0.04	0.96
Ile	δ	0.55	0.45			0.84	0.16			0.82	0.18			0.57	0.43			0.82	0.18			0.91	0.09
Leu	α	0.12	0	0.88	0	0.07	0	0.93	0	0.07	0	0.93	0	0.1	0	0.9	0	0.04	0	0.96	0	0.09	0	0.91	0
Leu	β	1	0	0	0	0.89	0	0	0.11	0.97	0.01	0	0.02	0.99	0	0	0.11	0.92	0.08	0	0	0.99	0	0	0.01
Leu	δ1	0.14	0.86			0.08	0.82			0.08	0.92			0.14	0.86			0.06	0.94			0.09	0.91
Leu	δ2	1	0			0.99	0.02			1	0			1	0			1	0			1	0
Lys	α	0.11	0	0.89	0	0.03	0.07	0.75	0.15	0.09	0	0.9	0.01	0.12	0	0.88	0	0.06	0	0.94	0	0.11	0	0.89	0
Lys	ε	0.13	0.87	0	0	0.08	0.92	0	0	0.11	0.89	0	0	0.14	0.86	0	0	0.09	0.91	0	0	0.13	0.87	0	0
Met	α	0.27	0.2	0.33	0.2	0.08	0.11	0.17	0.64	0.1	0.16	0.15	0.59	0.24	0.23	0.32	0.22	0.08	0.13	0.14	0.66	0.13	0.16	0.14	0.57
Phe	α	0.08	0.09	0	0.82	0.04	0.06	0	0.9	0.04	0.03	0	0.93	0.09	0.09	0	0.83	0.02	0.07	0	0.91	0.06	0.04	0	0.89
Phe	β	0.06	0.94	0	0	0.01	0.99	0	0	0.03	0.97	0	0	0.09	0.91	0	0	0.03	0.97	0	0	0.05	0.95	0	0
Pro	α	0.29	0.26	0.36	0.09	0.28	0.22	0.4	0.09	0.22	0.24	0.38	0.17	0.3	0.25	0.36	0.09	0.25	0.27	0.39	0.1	0.26	0.23	0.37	0.14
Pro	β	0.64	0.36	0	0	0.64	0.34	0	0.02	0.54	0.41	0	0.06	0.64	0.34	0	0.03	0.63	0.38	0	0	0.73	0.27	0	0
Pro	γ	0.11	0.86	0	0.03	0.06	0.92	0	0.02	0.05	0.9	0	0.05	0.14	0.86	0	0	0.05	0.91	0	0.04	0.1	0.88	0	0.02
Ser	α	0.14	0.06	0.29	0.52	0.05	0.06	0.25	0.65	0.05	0.04	0.26	0.66	0.14	0.06	0.29	0.51	0.04	0.05	0.25	0.66	0.07	0.03	0.22	0.68
Ser	β	0.41	0.59			0.29	0.71			0.3	0.7			0.44	0.56			0.29	0.72			0.29	0.71
Thr	α	0.26	0.19	0.35	0.2	0.12	0.1	0.17	0.62	0.1	0.08	0.14	0.68	0.27	0.17	0.36	0.2	0.11	0.09	0.13	0.67	0.13	0.09	0.13	0.65
Thr	β	0.29	0.62	0	0.09	0.14	0.85	0	0.01	0.11	0.87	0	0.03	0.28	0.63	0	0.09	0.09	0.87	0	0.04	0.12	0.85	0	0.03
Thr	γ2	0.51	0.49			0.83	0.17			0.86	0.14			0.51	0.49			0.84	0.16			0.86	0.14
Tyr	α	0.09	0.09	0	0.82	0.03	0.06	0	0.91	0.05	0.05	0	0.9	0.07	0.08	0.02	0.84	0.01	0.09	0	0.9	0.05	0.05	0.01	0.89
Tyr	β	0.07	0.93	0	0	0.02	0.96	0.02	0	0.04	0.96	0	0	0.09	0.91	0	0	0.02	0.99	0	0	0.07	0.93	0	0
Tyr	δx	0.05	0.95		0	0.04	0.96		0	0.03	0.97		0	0.08	0.92		0	0	1		0	0.04	0.96		0
Tyr	εx	0.44	0.09	0.06	0.41	0.46	0.04	0.11	0.4	0.38	0.07	0.1	0.45	0.46	0.06	0.08	0.39	0.42	0.05	0.12	0.41	0.4	0.03	0.14	0.43
Val	α	0.18	0	0.82	0	0.12	0	0.86	0.02	0.07	0	0.9	0.03	0.19	0	0.81	0	0.09	0	0.92	0	0.1	0	0.9	0
Val	γ1	0.08	0.92			0.05	0.95			0.03	0.97			0.12	0.88			0.02	0.98			0.06	0.94
Val	γ2	0.99	0.01			1	0			1	0			1	0			1	0			1	0
